# Supplementary material for: Bio-Organically Acidified Product-Mediated Improvements in Phosphorus Fertilizer Utilization, Uptake and Yielding of Zea mays in Calcareous Soil
Source: Plants (Basel). 2023 Aug 27;12(17):3072. doi: 10.3390/plants12173072 (PMC10490485; doi:10.3390/plants12173072)
Supplement: Supplementary file 1 [file plants-12-03072-s001.zip]

Archive with 1 entries (1 files):
- plants-2388370-supplementary.pdf
